# Supplementary material for: In Vitro CRISPR/Cas9 Transfection and Gene-Editing Mediated by Multivalent Cationic Liposome–DNA Complexes
Source: Pharmaceutics. 2022 May 19;14(5):1087. doi: 10.3390/pharmaceutics14051087 (PMC9143451; doi:10.3390/pharmaceutics14051087)
Supplement: Supplementary file 1 [file pharmaceutics-14-01087-s001.zip]

Archive with 1 entries (1 files):
- pharmaceutics-1668578-supplementary.pdf
